# Supplementary material for: Characterization of circulating molecules and activities in plasma of patients after allogeneic and autologous intraoral bone grafting procedures: a prospective randomized controlled clinical trial in humans
Source: BMC Oral Health. 2022 Jan 30;22:24. doi: 10.1186/s12903-021-02036-7 (PMC8802434; doi:10.1186/s12903-021-02036-7)
Supplement: Supplementary file 1 — Additional file 1: Table S1. This table shows the measured concentrations of miRNA 21, miRNA 27a, and miRNA 218 in relation to the different timepoints for the study popularion as well as for the control group. [file 12903_2021_2036_MOESM1_ESM.xlsx]

## Sheet: miR-Statistik
Studien Nummer	miR 21 Berechnung	miR 27a Berechnung	miR 218 Berechnung
KNP 01A	0.888628	0.000232604	4.09783e-05
KNP 01B	0.227287	0.0144789	6.98593e-05
KNP 01C	0.501167	0.0162074	6.393e-05
KNP 01D	0.150687	0.00365829	1.87332e-05
KNP 02A	0.142552	0.0102094
KNP 02B	0.240868	0.0134538
KNP 02C	0.645126	0.0265938	2.6919e-06
KNP 02D
KNP 02E	0.0139519	0.00284774	8.8382e-07
KNP 03A	0.328183	0.0161181
KNP 03B	0.47124	0.0908613	0.0160457
KNP 03C	0.11422	0.00255075
KNP 03D	0.273144	1.21738e-05	1.8173e-05
KNP 04A	0.440471	0.0107102	1.90005e-05
KNP 04B
KNP 04C
KNP 04D	0.143113	0.0122644	1.32034e-05
KNP 04E
KNP 05A	0.202577	0.0153194	0.000183676
KNP 05B	0.175554	0.0079477	1.74656e-05
KNP 05C	0.839197	0.0479796	0.0040183
KNP 05D	0.13318	0.00300248
KNP 06A	0.260896	0.00919674
KNP 06B	0.31036	0.011291	1.61699e-06
KNP 06C	0.157772	0.00599523	0.00192413
KNP 06D	0.33606	0.0262871	0.00436878
KNP 07A	0.131104	0.0041165	0.00108804
KNP 07B	0.168487	0.00870964
KNP 07C	0.676226	0.0354003
KNP 07D	0.430867	0.0233092	4.41827e-05
KNP 08A	0.376938	0.020255	8.13106e-05
KNP 08B	0.435256	0.0188662	7.743e-06
KNP 08C	0.115858	0.0225895
KNP 08D	0.0625458	0.00481709	0.000655917
KNP 08E	0.846523	0.0281661	0.000112012
KNP 09A	1.89351	0.300608	0.00912127
KNP 09B	0.655	0.0486243
KNP 09C	0.214047	0.0216055
KNP 09D	0.608269	0.035479	7.67265e-06
KNP 10A	0.137336	0.0128523	4.94163e-07
KNP 10B	0.14898	0.00444776
KNP 10C	0.246185	0.00440217
KNP 10D	0.396793	0.0207318
KNP 11A	0.318189	0.0081876	7.48239e-05
KNP 11B	0.107849	0.00499916	0.00265946
KNP 11C	0.403145	0.0206964
KNP 11D	0.233723	0.0231511	1.75153e-06
KNP 12A	7.55107	0.46667	0.00359038
KNP 12B	6.66403	0.427286
KNP 12C	0.751843	0.0265951	0.0173351
KNP 12D	0.45902	0.0194484	2.47571e-05
KNP 13A	0.201461	0.00677869	0.000151113
KNP 13B	0.222182	0.00970049	0.00175766
KNP 13C	0.224152	0.0129917	4.51669e-05
KNP 13D	0.168267	0.00433035	8.87978e-06
KNP 14A	1.45868	0.0870296	4.84692e-06
KNP 14B	0.97826	0.0387955	6.3154e-06
KNP 14C	0.217192	0.00472571	0.000255974
KNP 14D	0.162357	0.00671648
KNP 15A	0.218881	0.0108462	6.43665e-06
KNP 15B	0.145185	0.00560074	0.000883813
KNP 15C	0.480198	0.0249004
KNP 15D	0.141955	0.00018829	4.48612e-06
KNP 16A	0.589823	0.0190488	1.34779e-05
KNP 16B	0.489613	0.0387261	0.00800562
KNP 16C	0.0830454	0.00200184
KNP 16D	0.171584	0.00425978
KNP 16E	1.77308	0.106848
KNP 17A	0.0815655	0.00301176	1.07442e-06
KNP 17B	0.128941	0.00424227	0.000199193
KNP 17C	0.221605	0.00994524	2.7244e-05
KNP 17D	0.0261129	0.000858774	3.22948e-05
KNP 18A	0.0820156	0.00505359
KNP 18B	0.0270068	3.69498e-06	3.42375e-06
KNP 18C	0.448516	0.0164273
KNP 18D
KNP 18E	0.131426	4.54047e-05
KNP 19A	0.161953	0.0013153	9.62444e-06
KNP 19B	0.174911	0.00466064	0.00856008
KNP 19C	0.381999	0.0318136	0.00296547
KNP 19D	0.141532	0.00404531	1.35319e-05
KNP 19E	0.300652	0.00580476
KNP 20A	0.0956469	0.00384912	2.48974e-06
KNP 20B	0.0940532	0.00523133	4.49872e-05
KNP 20C	0.114789	0.0099953	7.61948e-05
KNP 20D	0.142672	0.00144178	3.63409e-06
KNP 21A	0.633437	0.0100134	0.00576726
KNP 21B	0.300632	0.0205315	0.00212581
KNP 21C	0.163821	0.178617	0.000762102
KNP 21D	0.568327	0.0821868	6.44285e-06
KNP 22A	0.188221	0.0206354	7.44396e-05
KNP 22B	0.144832	0.0190857	0.00171203
KNP 22C	1.21213	0.282852	0.000577434
KNP 22D	0.107982	0.0161699
KNP 23A	1.05651	0.0830656
KNP 23B	1.0834	0.125995
KNP 23C	0.592593	0.0411289	0.000231394
KNP 23D	0.297723	0.022589	7.34032e-06
KNP 24A	1.69961	0.152291	0.0108679
KNP 24B	0.606296	0.101934	#DIV/0!
KNP 24C	0.203854	0.0238775	3.15691e-05
KNP 24D	0.188149	0.0130115
KNP 25A	4.52595	0.236802
KNP 25B	0.422944	0.0171785
KNP 25C	1.58391	0.0388753
KNP 25D	0.243425	0.0173593
KNP H01A	0.502656	0.000125316
KNP H01B	0.23065	0.0129088	5.07316e-05
KNP H02A	0.34081	0.0126817	0.00168789
KNP H02B	0.212967	0.0246856	1.63723e-06
KNP H03A	1.23911	0.0423119
KNP H03B	1.00619	0.0537466
KNP H04A	0.217371	0.00717218	0.000213299
KNP H04B	0.559939	0.0318894	9.99986e-05
KNP H05A	0.697573	0.0531029	2.40272e-05
KNP H05B	0.520895	0.0356543	0.000208116
KNP H06A	0.849613	0.0403852	3.94207e-05
KNP H06B	0.3358	0.0345176
KNP H07A	0.402749	0.00609863	0.000173254
KNP H07B	0.72563	0.0305459	0.0154158
KNP H08A	8.57604	1.79825
KNP H08B	5.41561	1.70843	0.000341188
KNP H09A	0.311673	0.0110147
KNP H09B	17.2141	1.74372
KNP H10A	0.4916	0.0247051
KNP H10B	0.40098	0.0166609	2.42078e-05
KNP H12A	0.136904	0.0141483	0.00573157
KNP H12B	0.156137	0.0162381	0.00140226
