# Supplementary material for: Characterization of circulating molecules and activities in plasma of patients after allogeneic and autologous intraoral bone grafting procedures: a prospective randomized controlled clinical trial in humans
Source: BMC Oral Health. 2022 Jan 30;22:24. doi: 10.1186/s12903-021-02036-7 (PMC8802434; doi:10.1186/s12903-021-02036-7)
Supplement: Supplementary file 2 — Additional file 2: Table S2. This table shows the statistical analysis by unifactorial ANOVA analysis for Alu 115, Alu 247, Caspase, and Exosome measurements in relation to the different timepoints for the study popularion as well as for the control group. [file 12903_2021_2036_MOESM2_ESM.xlsx]

## Sheet: Tabelle1
	Einfaktorielle ANOVA
	Comparison of measured plasma markers between allograft and autograft patients
	Markers	p-values
		all samples	1. samples	2. samples
	Alu115	0.015	0.246	0.126
	Alu247	0.018	0.319	0.104
	Alu247/Alu115	0.136	0.554	0.292
	Caspase	0.767	0.636	0.655
	Exosomes	0.0001	0.013	0.017
	Comparison of measured markers between pre- and postsurgical plasma samples
	Markers	p-values
		allograft				autograft
		1 vs 2	1 vs 3	1 vs 4	1 vs 5	1 vs 2
	Alu115	0.799	0.788	0.359	0.450	0.677
	Alu247	0.933	0.844	0.327	0.222	0.629
	Alu2247/Alu115	0.794	0.841	0.415	0.079	0.716
	Caspase	0.638	0.354	0.156	0.465	0.794
	Exosomes	0.326	0.995	0.019	0.230	0.667
